# Supplementary material for: Genetic spectrum and clinical features in a cohort of Chinese patients with autosomal recessive cerebellar ataxias
Source: Transl Neurodegener. 2021 Oct 18;10:40. doi: 10.1186/s40035-021-00264-z (PMC8522248; doi:10.1186/s40035-021-00264-z)
Supplement: Supplementary file 3 — Additional file 3: Table S1. The scale score follow-up of case 15 with ADCK3 mutation after supplementation with COQ10. [file 40035_2021_264_MOESM3_ESM.xlsx]

## Sheet: Table S1
Table S1 The scale score follow-up of case 15 with ADCK3 mutation after supply COQ10
Scale score	Before treatment	After 6 months of treatment	After 1 year of treatment
1.SARA total	10	8	4.5
1.1 Gait	2	1	0
1.2 Stance	2	0	0
1.3 Sitting	0	0	0
1.4 Speech disturbance	1	2	1
1.5 Finger chase	1	1	0.5
1.6 Nose-finger test	1	1	1.5
1.7 Fast alternating hand movements	2	1	0.5
1.8 Heel-shin slide	1	2	1
2. ICARS total	21	18	9
2.1 Posture and gait disturbance	8	4	2
2.2 Kinetic Function	9	10	5
2.3 Speech disorder	3	4	2
2.4 Oculimotor disorders	1	0	0
3. INAS	4	3	1
4. MMSE	26	29	28
5. MOCA	23	24	24
6. ADL	22	20	20
7. HAMA	4	3	2
8. HAMD	4	3	0
Abbreviations: SARA, scale of assessment and rating of ataxia; ICARS, international cooperative ataxia rating scale; INAS, Inventory of Non-Ataxia Signs; MMSE, mini-mental state examination; MOCA, Montreal cognitive assessment scale; ADL, activity of daily living scale; HAMA, Hamilton Anxiety Scale; HAMD, Hamilton Depression Scale.
