# Supplementary material for: Genetic spectrum and clinical features in a cohort of Chinese patients with autosomal recessive cerebellar ataxias
Source: Transl Neurodegener. 2021 Oct 18;10:40. doi: 10.1186/s40035-021-00264-z (PMC8522248; doi:10.1186/s40035-021-00264-z)
Supplement: Supplementary file 4 — Additional file 4: Table S2. Clinical features of ARSACS patients in China. [file 40035_2021_264_MOESM4_ESM.xlsx]

## Sheet: Table S2
Table S2 Clinical features of ARSACS patients in China
Reference	Number/ Sex	Mutation	Family History	AAO (years)	OO (years)	Ataxia	Spasticity	Neuropathy	Pes cavus	Additional phenotype	Imaging
Chen et al., 2013	1-P1/F	c.5840C>G (p.P1947R); c.1229del (p.L410X)	AR	1	38	1	1	1	NA	No	Cerebellar atrophy
	1-P2/M			1	34	1	1	1	NA	No	Cerebellar atrophy
Liu et al., 2016	2-P1/F	c.11803C>T (p.Q3935X); 1.33 Mb del incl. entire gene & 5 others (SACS, SGCG, TNFRSF19, MIPEP, C1QTNF9 and a part of SPATA13)	Sporadic	6	6	0	1	1	1	Muscle atrophy and weakness of distal extremities	Cerebellar atrophy, bilateral pontine linear hypointense lesion
Zeng et al., 2017	3-P1/F	c.9495_9508del (p.F3166fs) (hom)	CP	27	7	1	1	1	NA	No	Cerebellar atrophy
Sun et al., 2017	4-P1/M	c.11274_11276del (p.I3758_T3759delinsM); c.12637_12638del (p.E4213fs)	Sporadic	13	13	1	1	1	1	Hyperelasticity of finger joints, swan-neck deformity of fingers and hammertoe	Bilateral pontine linear hypointense lesion
Li et al., 2018	5-P1/F	c.13526T>G (p.I4509R); c.5677dupA (p.T1893fs)	AR	3	18	1	1	1	1	Epilepsy, tongue tremor, double upper limb motor tremor	Atrophy of cerebellum and brainstem, bilateral pontine hypointense lesion
	5-P2/M			3	7	1	1	1	NA	No	Atrophy of cerebellum and brainstem, bilateral pontine linear hypointense lesion
Chen GM, 2018	6-P1/M	c.4726G>T (p.El576X); c.8330-833ldel (p.R2777fs)	AR	12	30	1	1	1	1	Long-term memory decline, IQ 71	Cerebellar atrophy, bilateral pontine linear hypointense lesion
	6-P2/M			12	20	1	1	1	1	IQ 67	Cerebellar atrophy，bilateral pontine linear hypointense lesion
Zhang et al., 2019	7-P1/F	c.3665_3675del (p.S1222fs) (hom)	CP	2	20	1	0	NA	NA	Severe mental retardation, abnormal facial features, abnormal bone development	Cerebellar hypoplasia
Lu et al., 2020	8-P1/M	c.4568G>A (p.W1523X); c.9460C>T (p.P3154S)	Sporadic	2	12	1	1	1	1	Paroxysmal kinesigenic dyskinesia	Generalized atrophy, most markedly affecting the cerebellum. Typical cerebellar and pontine changes manifesting as hypointensities in T2-weighted images associated with ARSACS
	9-P1/F	c.10615_10624del (p.H3539fs) (hom)	Sporadic	1.5	10.5	1	1	1	0	Mild learning difficulties, Paroxysmal kinesigenic dyskinesia	Generalized atrophy, most markedly affecting the cerebellum. Typical cerebellar and pontine changes manifesting as hypointensities in T2-weighted images associated with ARSACS
Guan et al., 2020	10-P1/M	c.11374C>T (p.R3792X) (hom)	AR	1	NA	1	1	1	1	Spastic paraparesis	Cerebellar atrophy
	10-P2/F			NA	NA	NA	NA	NA	NA	NA	NA
Abbreviations: F, Family; P, Patient; F, Female; M, Male; CP, Consanguineous parents; NA, Not available; AAO, Age at onset; DD, Disease duration; hom, Homozygosis; AR, Autosomal recessive.
Reference
Chen GM. Novel SACS compound heterozygous mutations of ARSACS in a Chinese family and a review of the literature [D]. Guangxi Medical University, 2018
Chen Z, Wang JL, Tang BS, Sun ZF, Shi YT, Shen L, et al. Using next-generation sequencing as a genetic diagnostic tool in rare autosomal recessive neurologic Mendelian disorders. Neurobiol Aging. 2013;34(10):2442.e11-7.
Guan RY, Wu JJ, Ding ZT, Wang J, Sun YM. Clinical and genetic findings in a cohort of Chinese patients with autosomal recessive spinocerebellar ataxia. Clin Genet. 2020;97(3):532-5.
Li S, Chen Y, Yuan X, Wei Q, Ou R, Gu X, Shang H. [Identification of compound heterozygous mutations of SACS gene in two patients from a pedigree with spastic ataxia of Charlevoix-Saguenay]. Zhonghua Yi Xue Yi Chuan Xue Za Zhi. 2018;35(4):507-10.
Liu L, Li XB, Zi XH, Shen L, Hu ZhM, Huang ShX, et al. A novel hemizygous SACS mutation identified by whole exome sequencing and SNP array analysis in a Chinese ARSACS patient. J Neurol Sci. 2016;362:111-4.
Lu Q, Shang L, Tian WT, Cao L, Zhang X, Liu Q. Complicated paroxysmal kinesigenic dyskinesia associated with SACS mutations. Ann Transl Med. 2020;8(1):8.
Sun W, Yu M, Zhuo YJ, Wang ZX, Y Y. Novel spastic ataxia of Charlevoix-Saguenay gene compound heterozygous mutations in late onset autosomal recessive spastic ataxia of Charlevoix-Saguenay. Chin J Neurol 2017;50(11): 831-6.
Zeng H, Tang JG, Yang YF, Tan ZP, Tan JQ. A Novel Homozygous SACS Mutation Identified by Whole-Exome Sequencing in a Consanguineous Family with Autosomal Recessive Spastic Ataxia of Charlevoix-Saguenay. Cytogenet Genome Res. 2017;152(1):16-21.
Zhang Q, Li H, Chen C, Luan Z, Xu X, Tang S. [Analysis of SACS mutation in a family affected with autosomal recessive spastic ataxia of Charlevoix-Saguenay]. Zhonghua Yi Xue Yi Chuan Xue Za Zhi. 2019;36(3):217-20.
